# Supplementary material for: Design and Synthesis of Novel Indole Ethylamine Derivatives as a Lipid Metabolism Regulator Targeting PPARα/CPT1 in AML12 Cells
Source: Molecules. 2023 Dec 19;29(1):12. doi: 10.3390/molecules29010012 (PMC10779794; doi:10.3390/molecules29010012)
Supplement: Supplementary file 1 [file molecules-29-00012-s001.zip]

Archive with 1 entries (1 files):
- molecules-2742443-supplementary.pdf
